# Supplementary material for: Research on distributionally robust energy storage capacity allocation for output fluctuations in high permeability wind and solar distribution networks
Source: PLoS One. 2024 Mar 19;19(3):e0299226. doi: 10.1371/journal.pone.0299226 (PMC10950218; doi:10.1371/journal.pone.0299226)
Supplement: S1 File — (ZIP) [file pone.0299226.s001.zip]

Archive with 3 entries (3 files):
- Energy storage output situation.xlsx
- Model parameter..docx
- Wind and photovoltaic output.xlsx
