# Supplementary material for: Research on distributionally robust energy storage capacity allocation for output fluctuations in high permeability wind and solar distribution networks
Source: PLoS One. 2024 Mar 19;19(3):e0299226. doi: 10.1371/journal.pone.0299226 (PMC10950218; doi:10.1371/journal.pone.0299226)
Supplement: S1 File — (ZIP) [file pone.0299226.s001.zip › Energy storage output situation.xlsx]

## Sheet: cj1
		时段	ESS充电	ESS充电	ESS放电	ESS放电
			MW	MW	MW	MW
			ESS1充电	ESS2充电	ESS1放电	ESS2放电
		1	0	0	6.01675e-08	5.28275e-08
		2	0	0	4.40492e-08	3.83425e-08
		3	0.3	0.3	0	0
		4	0.3	0.3	0	0
		5	0.3	0.3	0	0
		6	1.13386e-07	0	0	4.95948e-08
		7	0	5.21796e-08	1.62467e-07	0
		8	0	0	3.1371e-07	0.00625
		9	0	0	0.20036	0.16173
		10	6.52089e-08	4.89694e-08	0	0
		11	0	0	0.29999	0.13916
		12	0	0	8.38322e-08	7.44263e-08
		13	0	0	8.26521e-08	6.83845e-08
		14	6.23711e-08	5.39556e-08	0	0
		15	0	0	7.20296e-08	5.62001e-08
		16	6.99694e-08	5.74231e-08	0	0
		17	0	0	1.03001e-07	1.17135e-07
		18	4.63576e-08	0	0	0.00248
		19	4.41474e-08	0	0	6.27855e-07
		20	3.97757e-08	0	0	0.03098
		21	0	4.01906e-08	1.45724e-07	0
		22	0	0	1.40204e-07	4.23995e-07
		23	6.23387e-08	0	0	8.22642e-08
		24	0	0	0	0

## Sheet: cj2
			时段	ESS充电	ESS充电	ESS放电	ESS放电
				MW	MW	MW	MW
				ESS1充电	ESS2充电	ESS1放电	ESS2放电
			1	0	4.81834e-08	0.01216	0
			2	0.3	0.07856	0	0
			3	0.3	0.27727	0	0
			4	0.3	0.29796	0	0
			5	0.3	0.3	0	0
			6	0.3	0.07267	0	0
			7	0.25436	0.00626	0	0
			8	0.2215	0.00595	0	0
			9	0.1819	0	0	0.09799
			10	0.0775	0.15286	0	0
			11	0.10039	0.23365	0	0
			12	0.11927	0.29999	0	0
			13	0	0.3	0.03079	0
			14	0	0.3	0.06455	0
			15	0.22159	0.3	0	0
			16	0.1598	0.3	0	0
			17	6.13869e-08	0	0	9.48648e-08
			18	0	0	0.23304	1.86274e-05
			19	0	0	0.25129	0.21926
			20	0	0	0.3	0.28185
			21	0	0	0.21738	0.29999
			22	0	0	0.22807	0.3
			23	0	0	2.51795e-07	0.15536
			24	0	0	0	0

## Sheet: cj3
		时段	ESS充电	ESS充电	ESS放电	ESS放电
			MW	MW	MW	MW
			ESS1充电	ESS2充电	ESS1放电	ESS2放电
		1	0	0	1.09388e-07	1.31535e-07
		2	0	4.77532e-08	5.55286e-08	0
		3	0.3	0.09431	0	0
		4	0.3	0.3	0	0
		5	0.3	0.3	0	0
		6	0	0	5.40885e-08	4.95322e-08
		7	0	0	0.23143	0.05698
		8	0	0	0.3	0.05525
		9	0	0	0.3	0.00876
		10	0	6.11413e-08	5.73231e-08	0
		11	0	5.5262e-08	2.54727e-07	0
		12	0	0.06833	4.08028e-08	0
		13	0	0.04526	4.17659e-08	0
		14	0	0.01175	4.27288e-08	0
		15	0	0.1582	3.87442e-08	0
		16	0	0.14964	3.6662e-08	0
		17	7.39469e-08	0.01105	0	0
		18	0	0	9.20231e-08	4.30162e-08
		19	0	3.63407e-08	1.63796e-07	0
		20	0	3.48343e-08	3.16097e-07	0
		21	0	3.51214e-08	1.67011e-07	0
		22	3.16373e-08	3.31125e-08	0	0
		23	0	4.9008e-08	6.3194e-08	0
		24	0	0	0	0

## Sheet: cj4
		时段	ESS充电	ESS充电	ESS放电	ESS放电
			MW	MW	MW	MW
			ESS1充电	ESS2充电	ESS1放电	ESS2放电
		1	6.37212e-08	0	0	1.05978e-07
		2	8.17414e-08	6.78444e-08	0	0
		3	0.3	0.15629	0	0
		4	0.3	0.3	0	0
		5	0.3	0.3	0	0
		6	0	0	7.00402e-08	6.47599e-08
		7	0	0	6.88915e-05	0.09298
		8	0	0	0.3	0.03704
		9	0	0	0.3	2.84455e-07
		10	1.03709e-07	0	0	4.13849e-08
		11	0	0	8.7661e-08	3.43196e-08
		12	0	0.2149	5.1632e-08	0
		13	0	0.20212	5.25236e-08	0
		14	0	0.14762	5.36046e-08	0
		15	1.35409e-07	0.24267	0	0
		16	0	0.19684	4.743e-08	0
		17	0	0	6.63538e-08	4.04231e-08
		18	0	0	1.40515e-07	8.74344e-08
		19	0	5.32546e-08	1.7779e-07	0
		20	0	0	2.15448e-07	0.11613
		21	0	0	3.36762e-07	0.19897
		22	3.28784e-08	0	0	0.19776
		23	4.69648e-08	4.2359e-08	0	0
		24	0	0	0	0
