# Supplementary material for: Research on distributionally robust energy storage capacity allocation for output fluctuations in high permeability wind and solar distribution networks
Source: PLoS One. 2024 Mar 19;19(3):e0299226. doi: 10.1371/journal.pone.0299226 (PMC10950218; doi:10.1371/journal.pone.0299226)
Supplement: S1 File — (ZIP) [file pone.0299226.s001.zip › Wind and photovoltaic output.xlsx]

## Sheet: wt
		cj1	cj2	cj3	cj4
	01:00:00	0.5223	0.79674	0.09695	0.29917
	02:00:00	0.45781	0.78928	0.11655	0.24525
	03:00:00	0.35837	0.80651	0.13031	0.17335
	04:00:00	0.29148	0.79697	0.15078	0.11394
	05:00:00	0.20765	0.79152	0.18368	0.09619
	06:00:00	0.17041	0.78672	0.20465	0.11497
	07:00:00	0.13008	0.78496	0.16446	0.12236
	08:00:00	0.0882	0.79031	0.15282	0.12485
	09:00:00	0.06732	0.78965	0.10007	0.12068
	10:00:00	0.05186	0.79575	0.09215	0.12314
	11:00:00	0.03579	0.799	0.15363	0.11709
	12:00:00	0.01756	0.79607	0.1619	0.10498
	13:00:00	0.00722	0.8007	0.17284	0.09226
	14:00:00	0.00524	0.80384	0.21051	0.07643
	15:00:00	0.00661	0.77094	0.26426	0.05634
	16:00:00	0.01404	0.74728	0.36358	0.0523
	17:00:00	0.01776	0.75744	0.39544	0.05085
	18:00:00	0.01611	0.70464	0.43443	0.06547
	19:00:00	0.02101	0.66639	0.50523	0.0534
	20:00:00	0.0354	0.63892	0.52978	0.02706
	21:00:00	0.04731	0.61783	0.51324	0.01787
	22:00:00	0.05694	0.59657	0.4976	0.00878
	23:00:00	0.05899	0.58475	0.5147	0.00688
	1 day, 0:00:00	0.07955	0.56553	0.4976	0.00449

## Sheet: pv
			cj1	cj2	cj3	cj4
		01:00:00	0.00674	0.00209	0.00629	0.00622
		02:00:00	0.00311	0.00329	0.0042	0.00789
		03:00:00	0.000420322	0.00788	0.000149712	0.000331365
		04:00:00	0.00247	0.0036	0.000120024	0.00815
		05:00:00	0.00468	0.00719	0.00939	0.00464
		06:00:00	0.00472	0.00317	0.00501	0.00967
		07:00:00	0	0	0.03432	0.01744
		08:00:00	0	0.00273	0.11633	0.10673
		09:00:00	0	0.00924	0.25862	0.27066
		10:00:00	0.01323	0.19841	0.40289	0.45897
		11:00:00	0.08758	0.29685	0.52244	0.61091
		12:00:00	0.20752	0.39327	0.61995	0.71774
		13:00:00	0.31758	0.44029	0.66397	0.77692
		14:00:00	0.35869	0.52392	0.67953	0.80379
		15:00:00	0.31512	0.55329	0.65342	0.78274
		16:00:00	0.19245	0.49466	0.57685	0.72989
		17:00:00	0.08358	0.29896	0.48185	0.62522
		18:00:00	0.013	0.17028	0.36592	0.48255
		19:00:00	0	0.00937	0.02233	0.30147
		20:00:00	0	0.00339	0.01269	0.13015
		21:00:00	0.00571	0.007	0.00592	0.00722
		22:00:00	0.00823	0.00824	0.00415	0.00761
		23:00:00	0.00952	0.000167734	0.00984	0.00969
		1 day, 0:00:00	0.00945	0.00804	0.00821	0.00362
